# Supplementary material for: Validation of the volumetric flow cytometry for bovine sperm concentration
Source: Sci Rep. 2023 Oct 2;13:16560. doi: 10.1038/s41598-023-43678-7 (PMC10545691; doi:10.1038/s41598-023-43678-7)
Supplement: Supplementary file 1 — Supplementary Information. [file 41598_2023_43678_MOESM1_ESM.xlsx]

## Sheet: Fluoroshperes
Progressive dilution				Dataset of the manuscript "Validation of the volumetric flow cytometry for bovine sperm concentration"
	Beads number			Beads488 number			Beads concentration			Beads488 concentration
Dilution rate	Beads Repl1	Beads Repl2	Beads Repl3	Beads488 Repl1	Beads488 Repl2	Beads488 Repl3	Cbeads Repl1	Cbeads Repl2	Cbeads Repl3	Cbeads488 Repl1	Cbeads488 Repl2	Cbeads488 Repl3	Certified Concentration
1:0	20018	19958	20132	20084	19938	19782	1000900	997900	1006600	1004200	996900	989100	1014000
1:1	9986	10024	10782	9893	10071	10176	998600	1002400	1078200	989300	1007100	1017600	1014000
1:2	6689	6843	6721	6749	6691	6715	1003350	1026450	1008150	1012350	1003650	1007250	1014000
1:4	4016	3996	3918	3964	4051	4005	1004000	999000	979500	991000	1012750	1001250	1014000
1:8	2461	2281	2316	2271	2138	2451	1107450	1026450	1042200	1021950	962100	1102950	1014000
1:16	1347	1329	1282	1362	1278	1336	1144950	1129650	1089700	1157700	1086300	1135600	1014000
Precision		Beads number
Aliquot	Dilution	Replicate 1	Replicate 2	Replicate 3	Replicate 4	Replicate 5	Replicate 6
1	1:0	19926	19842	20068	19982	19836	19694
2	1:0	19461	19883	19784	20115	20091	20448
3	1:0	20131	19932	20064	20128	19892	20084
4	1:0	19988	19813	19928	20032	20169	20148
5	1:0	19952	19726	20107	20184	20061	19982
6	1:0	19732	19748	20018	20136	19879	20041
1	1:4	4123	4040	3997	4002	4018	4201
2	1:4	4068	3979	4019	3987	4031	4016
3	1:4	3854	3998	3968	4018	4007	4023
4	1:4	4051	3921	4037	4019	4072	3994
5	1:4	3986	4061	4039	3974	3912	4042
6	1:4	4113	4029	4007	3984	4023	4004
Effect of the peristaltic tube usage
		Worn out - serial nr. hyktudy7ir			New - serial nr.
Aliquot	Dilution	Replicate 1	Replicate 2	Replicate 3	Replicate 1	Replicate 2	Replicate 3
1	1:4	4068	4015	3967	4024	3982	4046
2	1:4	4102	3989	3983	3974	4041	4005
3	1:4	3994	4052	4011	3961	4019	3984
4	1:4	4018	4008	4008	4103	3991	4018
5	1:4	3988	3991	4031	4016	3976	3991
6	1:4	4104	3978	4002	4031	4008	3974

## Sheet: Trial 1 - dilution
Progressive dilution				Dataset of the manuscript "Validation of the volumetric flow cytometry for bovine sperm concentration"
Number of event subpopulations and the calculated concentration in volumetric flow cytometry and NucleoCounter
Bull	Dilution	evT	evMorpho	evH+	evMorpho/H+	CevT	CevMorpho	CevH+	CevMorpho/H+	NC
1	12.5	99362	86677	63597	52457	62.1013	54.1731	39.7481	32.7856	Error
1	25	506082	467314	335688	303188	632.602	584.143	419.61	378.985	Error
1	50	525517	494598	507151	485352	1313.79	1236.49	1267.88	1213.38	Error
1	100	336129	315031	324009	310055	1680.64	1575.15	1620.05	1550.28	729
1	200	189714	176649	181509	173535	1897.14	1766.49	1815.09	1735.35	1562
1	400	99556	92537	95076	90595	1991.12	1850.74	1901.52	1811.9	1840
1	800	49384	46936	48719	45896	1975.36	1877.44	1948.76	1835.84	2084
2	12.5	206864	178454	204528	176588	129.29	111.534	127.83	110.368	Error
2	25	240376	204289	236243	201521	300.47	255.361	295.304	251.901	Error
2	50	161169	134070	157079	131948	402.923	335.175	392.697	329.87	236.6
2	100	92873	76026	89394	74491	464.365	380.13	446.97	372.455	334.9
2	200	50398	40533	47995	39694	503.98	405.33	479.95	396.94	423.2
2	400	25876	23832	24703	22305	517.52	476.64	494.06	446.1	511.8
2	800	12395	11783	11941	11684	495.8	471.32	477.64	467.36	624.2
3	12.5	107028	93060	101615	88534	66.8925	58.1625	63.5094	55.3338	Error
3	25	429844	388313	406183	372624	537.305	485.391	507.729	465.78	Error
3	50	315724	281314	289764	267441	789.31	703.285	724.41	668.602	Error
3	100	193803	171321	175809	162539	969.015	856.605	879.045	812.695	613.3
3	200	153343	148246	151134	145783	1533.43	1482.46	1511.34	1457.83	1453
3	400	88506	79058	81128	75993	1770.12	1581.16	1622.56	1519.86	1620
3	800	43964	39961	41852	38394	1758.56	1598.44	1674.08	1535.76	1875
4	12.5	450466	397165	413685	368459	281.541	248.228	258.553	230.287	Error
4	25	409566	362889	366116	331974	511.957	453.611	457.645	414.967	Error
4	50	255896	223784	224600	204347	639.74	559.46	561.5	510.868	286.3
4	100	137637	117000	117696	106451	688.185	585	588.48	532.255	540.7
4	200	68744	58027	58821	52991	687.44	580.27	588.21	529.91	632
4	400	32118	28589	30649	25986	642.36	571.78	612.98	519.72	724.7
4	800	15841	13986	14257	13249	633.64	559.44	570.28	529.96	792.8
5	12.5	139065	125031	135030	121485	86.9156	78.1444	84.3937	75.9281	Error
5	25	394250	368266	385078	362123	492.812	460.332	481.348	452.654	Error
5	50	321192	300414	310681	293797	802.98	751.035	776.702	734.492	Error
5	100	245091	228691	235688	223740	1225.45	1143.45	1178.44	1118.7	622.9
5	200	179677	168115	172646	164590	1796.77	1681.15	1726.46	1645.9	1640
5	400	104969	97154	99904	94888	2099.38	1943.08	1998.08	1897.76	2200
5	800	49781	47945	48391	45833	1991.24	1917.8	1935.64	1833.32	2621
6	12.5	50406	44038	46870	40655	31.5038	27.5237	29.2937	25.4094	Error
6	25	231667	211954	226813	207923	289.584	264.942	283.516	259.904	Error
6	50	400514	375184	393075	370275	1001.28	937.96	982.688	925.688	Error
6	100	334671	310355	326677	306149	1673.36	1551.78	1633.38	1530.74	Error
6	200	221325	202809	214353	199538	2213.25	2028.09	2143.53	1995.38	1540
6	400	130876	116551	125294	114420	2617.52	2331.02	2505.88	2288.4	2509
6	800	62866	57824	60836	55371	2514.64	2312.96	2433.44	2214.84	2746
7	12.5	314188	278539	308378	274115	196.368	174.087	192.736	171.322	Error
7	25	416382	377870	405225	371803	520.477	472.337	506.531	464.754	Error
7	50	326677	296076	316091	291139	816.692	740.19	790.227	727.847	Error
7	100	222826	204305	214832	200728	1114.13	1021.52	1074.16	1003.64	670.4
7	200	140551	125221	133554	116260	1405.51	1252.21	1335.54	1162.6	1403
7	400	64271	57715	60257	56142	1285.42	1154.3	1205.14	1122.84	1517
7	800	30854	27782	28946	26847	1234.16	1111.28	1157.84	1073.88	1828
8	12.5	303077	281159	299627	278766	189.423	175.724	187.267	174.229	Error
8	25	432191	411168	423575	405656	540.239	513.96	529.469	507.07	Error
8	50	306742	288949	296821	283513	766.855	722.372	742.053	708.783	Error
8	100	179751	166506	171982	162920	898.755	832.53	859.91	814.6	439.3
8	200	102197	93326	97233	91168	1021.97	933.26	972.33	911.68	776.2
8	400	56696	50033	53099	48738	1133.92	1000.66	1061.98	974.76	1023
8	800	27984	25449	26948	24514	1119.36	1017.96	1077.92	980.56	1084
9	12.5	358783	328084	347525	320771	224.239	205.053	217.203	200.482	Error
9	25	279358	253933	267072	247062	349.197	317.416	333.84	308.827	Error
9	50	189792	169168	179359	164494	474.48	422.92	448.397	411.235	Error
9	100	140482	125192	132410	121748	702.41	625.96	662.05	608.74	585.9
9	200	109199	98686	103587	96469	1091.99	986.86	1035.87	964.69	1008
9	400	66466	58545	62228	57220	1329.32	1170.9	1244.56	1144.4	1379
9	800	34849	31274	33699	29743	1393.96	1250.96	1347.96	1189.72	1617
10	12.5	281839	246085	269130	236254	176.149	153.803	168.206	147.659	Error
10	25	421130	372458	403668	361316	526.413	465.572	504.585	451.645	Error
10	50	318280	277966	300064	268337	795.7	694.915	750.16	670.842	331
10	100	213367	183727	199466	177685	1066.84	918.635	997.33	888.425	730.4
10	200	117759	100891	110169	97949	1177.59	1008.91	1101.69	979.49	941.6
10	400	65235	61517	64997	59282	1304.7	1230.34	1299.94	1185.64	1238
10	800	31848	28831	30726	27836	1273.92	1153.24	1229.04	1113.44	1396
11	12.5	104738	98815	100496	90373	65.4613	61.7594	62.81	56.4831	Error
11	25	399784	349927	378291	328739	499.73	437.409	472.864	410.924	Error
11	50	318274	259374	29815	237882	795.685	648.435	74.5375	594.705	Error
11	100	174589	154281	162947	142855	872.945	771.405	814.735	714.275	816.9
11	200	138945	123846	132564	120661	1389.45	1238.46	1325.64	1206.61	1168
11	400	72186	65643	70486	62871	1443.72	1312.86	1409.72	1257.42	1384
11	800	36846	34183	35729	30862	1473.84	1367.32	1429.16	1234.48	1528
12	12.5	47982	42019	42689	37818	29.9887	26.2619	26.6806	23.6363	Error
12	25	219154	199147	211961	186835	273.942	248.934	264.951	233.544	Error
12	50	354698	301447	329842	286381	886.745	753.617	824.605	715.952	286.4
12	100	327271	284146	302761	269819	1636.36	1420.73	1513.81	1349.1	1075
12	200	226545	190581	218205	187927	2265.45	1905.81	2182.05	1879.27	1769
12	400	113463	99258	104629	96843	2269.26	1985.16	2092.58	1936.86	2128
12	800	54989	49616	53842	47622	2199.56	1984.64	2153.68	1904.88	2461

## Sheet: Trial 2 - precision vs Gold St
Progressive dilution				Dataset of the manuscript "Validation of the volumetric flow cytometry for bovine sperm concentration"
The precision of the volumetric flow cytometry compared with NucleoCounter
Pool	Replicate	evT	evMorpho	evH+	evMorpho/H+	CevT	CevMorpho	CevH+	CevMorpho/H+	NC
1	1	61514	56033	57889	53735	1230.28	1120.66	1157.78	1074.7	1171
1	2	60684	56829	58239	54937	1213.68	1136.58	1164.78	1098.74	1214
1	3	60893	56245	57927	53996	1217.86	1124.9	1158.54	1079.92	1189
1	4	61247	57138	58117	54003	1224.94	1142.76	1162.34	1080.06	1196
1	5	61152	56682	57937	54139	1223.04	1133.64	1158.74	1082.78	1252
1	6	60839	56116	57294	53727	1216.78	1122.32	1145.88	1074.54	1207
1	7	61374	56926	58038	54278	1227.48	1138.52	1160.76	1085.56	1183
1	8	61195	56117	57839	53958	1223.9	1122.34	1156.78	1079.16	1232
1	9	60841	57057	58113	53879	1216.82	1141.14	1162.26	1077.58	1179
1	10	61352	56881	58006	53915	1227.04	1137.62	1160.12	1078.3	1194
2	1	89203	82291	84638	78847	1784.06	1645.82	1692.76	1576.94	1805
2	2	89674	82593	85291	79472	1793.48	1651.86	1705.82	1589.44	1863
2	3	89316	82363	84947	79117	1786.32	1647.26	1698.94	1582.34	1831
2	4	89362	82294	85362	79336	1787.24	1645.88	1707.24	1586.72	1794
2	5	89173	81947	85024	78792	1783.46	1638.94	1700.48	1575.84	1822
2	6	88828	82074	84816	78839	1776.56	1641.48	1696.32	1576.78	1835
2	7	89468	82472	85324	79248	1789.36	1649.44	1706.48	1584.96	1823
2	8	89284	81957	85539	78924	1785.68	1639.14	1710.78	1578.48	1847
2	9	89183	82183	85228	79352	1783.66	1643.66	1704.56	1587.04	1789
2	10	89113	81849	84793	78826	1782.26	1636.98	1695.86	1576.52	1826
3	1	72186	65708	70486	63135	1443.72	1314.16	1409.72	1262.7	1332
3	2	72347	65527	70573	62936	1446.94	1310.54	1411.46	1258.72	1309
3	3	73427	65978	70839	63482	1468.54	1319.56	1416.78	1269.64	1346
3	4	73183	65831	70351	63252	1463.66	1316.62	1407.02	1265.04	1332
3	5	72638	65127	69839	62936	1452.76	1302.54	1396.78	1258.72	1314
3	6	72374	65075	70152	62846	1447.48	1301.5	1403.04	1256.92	1342
3	7	73027	65612	70674	63136	1460.54	1312.24	1413.48	1262.72	1322
3	8	72847	65826	70263	63257	1456.94	1316.52	1405.26	1265.14	1289
3	9	72649	65394	69869	62893	1452.98	1307.88	1397.38	1257.86	1307
3	10	72682	65485	70376	63031	1453.64	1309.7	1407.52	1260.62	1312

## Sheet: Trial 3 - Agreement methods
Progressive dilution				Dataset of the manuscript "Validation of the volumetric flow cytometry for bovine sperm concentration"
Agreement between different methods
Bull	Replicate	Hem	NC	spFC	volFC
					CevT	CevMorpho	CevH+	CevMorpho/H+
1	1	1763.6	1794	1886.4	1964.8	1824.2	1889.3	1734.8
1	2	1644.3	1810	1913.3	1982.5	1802.5	1902.8	1729.4
1	3	1722.4	1841	1938.7	1981.8	1838.7	1931.5	1745.8
2	1	486.3	534.5	612.4	635.1	513.6	564.1	482.6
2	2	516.2	526.2	637.8	684.8	538.1	581.9	495.7
2	3	462.6	538.6	595.7	623.4	476.2	572.7	438.9
3	1	1578.4	1597	1682.8	1721.6	1574.8	1643.9	1495.3
3	2	1451.3	1618	1736.1	1786.2	1542.9	1603.8	1482.6
3	3	1418.6	1589	1744.6	1711.8	1548.2	1622.7	1479.8
4	1	564.7	738.6	734.2	712.8	613.4	641.5	526.8
4	2	558.8	716.8	692.4	724.6	588.4	636.6	531.9
4	3	679.4	691.5	688.1	701.9	581.2	649.5	504.5
5	1	1784.7	2148	2085.8	2163.3	1956.2	2083.2	1862.9
5	2	1892.6	2216	2142.4	2208.4	1984.9	2058.7	1894.7
5	3	1856.8	2182	2193.7	2136.9	1936.2	2096.5	1874.2
6	1	2324.6	2459	2583.9	2627.5	2318.4	2486.7	2172.8
6	2	2279.4	2481	2496.2	2561.8	2326.7	2439.8	2216.9
6	3	2454.8	2388	2485.3	2601.4	2361.3	2492.6	2201.3
7	1	1215.6	1332	1315.5	1384.9	1229.4	1294.6	1145.7
7	2	1254.8	1312	1331.9	1392.7	1253.8	1318.3	1172.5
7	3	1195.2	1286	1342.2	1422.1	1231.7	1324.8	1101.7
8	1	996.4	1008	1185.6	1231.8	1043.7	1143.2	951.3
8	2	928.6	984	1163.9	1286.1	1105.2	1164.2	979.4
8	3	941.8	1053	1228.7	1197.6	1069.8	1158.4	948.7
9	1	1236.2	1319	1284.4	1334.9	1189.3	1267.2	1103.8
9	2	1139.4	1327	1239.7	1362.1	1156.2	1284.9	1096.3
9	3	1184.1	1294	1304.1	1378.4	1206.4	1272.8	1118.8
10	1	1189.4	1272	1342.7	1381.6	1264.2	1315.7	1231.7
10	2	1253.1	1284	1362.8	1431.9	1253.7	1324.9	1211.4
10	3	1156.8	1229	1318.3	1402.3	1244.8	1281.6	1189.7
11	1	1263.6	1327	1386.2	1462.7	1306.3	1385.3	1215.7
11	2	1173.6	1364	1349.7	1489.5	1342.5	1428.6	1242.4
11	3	1254.7	1349	1404.3	1508.3	1312.9	1434.9	1229.6
12	1	1918.2	2074	2158.4	2278.8	2035.8	2201.4	1913.2
12	2	1835.8	2120	2186.2	2281.4	1964.3	2153.7	1857.7
12	3	1942.7	2092	2179.6	2318.2	2028.4	2216.3	1884.5

## Sheet: Trial 4 - validation cryo
Progressive dilution				Dataset of the manuscript "Validation of the volumetric flow cytometry for bovine sperm concentration"
Agreement between volumetric flow cytometry and NucleoCounter in cryopreserved samples
Bull	Replicate	volFC				NC
		CevT	CevMorpho	CevH+	CevMorpho/H+
1	1	85.15	83.43	82.83	82.15	82.74
1	2	86.31	84.39	83.62	83.18	83.85
1	3	86.18	84.11	83.13	82.56	83.28
2	1	78.82	77.73	77.18	76.94	77.58
2	2	78.15	77.12	76.51	75.84	76.71
2	3	79.45	77.87	77.22	76.48	76.83
3	1	83.13	81.93	81.78	81.48	81.85
3	2	85.18	82.25	81.37	80.62	81.44
3	3	84.91	81.27	80.84	79.84	80.49
4	1	81.28	79.12	79.32	79.16	79.26
4	2	80.15	78.86	78.98	78.48	77.79
4	3	80.22	78.33	78.74	77.71	78.16
5	1	83.11	81.75	81.26	80.48	81.31
5	2	82.36	80.91	80.54	79.84	80.35
5	3	82.96	81.47	80.36	79.84	80.67
6	1	84.18	83.15	82.76	82.32	82.98
6	2	85.51	83.14	83.47	82.72	83.17
6	3	84.24	82.42	82.83	82.41	82.78
7	1	87.22	84.42	84.57	83.71	84.53
7	2	86.15	83.98	83.78	82.94	83.21
7	3	85.87	83.25	83.24	82.32	83.05
8	1	82.53	81.64	80.81	79.76	80.67
8	2	83.55	81.39	80.58	79.92	80.61
8	3	83.93	80.6	79.72	78.65	79.54
9	1	82.97	81.64	81.16	80.32	80.76
9	2	83.41	81.41	80.81	79.71	80.47
9	3	82.89	81.85	80.76	79.77	80.81
10	1	83.62	81.86	81.17	80.48	81.18
10	2	83.86	82.58	81.73	81.22	81.85
10	3	84.79	82.53	81.62	80.54	81.74
11	1	85.64	84.17	83.86	83.36	83.72
11	2	84.24	83.17	82.81	82.52	82.56
11	3	84.91	83.41	82.49	82.21	82.19
12	1	88.16	86.73	85.75	85.13	85.91
12	2	89.31	87.21	86.41	85.82	85.93
12	3	88.27	86.38	85.92	85.38	85.49
